# Supplementary material for: Seropositivity in blood donors and pregnant women during the first year of SARS‐CoV‐2 transmission in Stockholm, Sweden
Source: J Intern Med. 2021 May 18;290(3):666–76. doi: 10.1111/joim.13304 (PMC8242905; doi:10.1111/joim.13304)
Supplement: Supplementary file 1 — Table S1. Bayesian learner. Table S2. SVM‐LDA learner. [file JOIM-290-666-s001.xlsx]

## Sheet: Bayesian learner
Supplementary Table 1
Study weeks 2020-2021	low_95	low_70	median (estimate)	high_70	high_95
14	0.0033390554596772547	0.00960374321035633	0.023493932302249994	0.04412690862583524	0.05958682428348632
15	0.012712278307625485	0.02083400765778568	0.031790949071583585	0.04773001059254328	0.060810445864363745
16	0.020863857909081605	0.03015265259744657	0.04028456703510093	0.05156498151290889	0.06205041744598836
17	0.029596325488304202	0.03807512963618892	0.04729171578509	0.056079894654382276	0.065716751371419
18	0.038724093248215845	0.04568132329668715	0.053417974696246665	0.060750160005348205	0.06872520266308588
19	0.045185001838830785	0.05124996407187459	0.05858911074385713	0.06561237191037239	0.07284656740557878
20	0.049239761581462316	0.05555187582059396	0.06282266353995258	0.07042830506310477	0.07735728689583857
21	0.05230821160119149	0.05884359746099966	0.06638705581156717	0.07444832302026419	0.08188740070990604
22	0.055039337974727334	0.062057593034467916	0.06973729947550586	0.07841025342573574	0.08653711268381183
23	0.058346860359618925	0.06518865186282588	0.07307964252505013	0.08281708941509881	0.09113700124667515
24	0.061269238617390163	0.06847801310725743	0.07752808031040656	0.08757002605333167	0.09683696071506256
25	0.06427670545501793	0.07220511244616246	0.08297910852553303	0.09366677139517066	0.10388481189832592
26	0.0676258376814479	0.07658630905863553	0.08869114276980655	0.10115238908959749	0.11087149431640576
27	0.07191170074561247	0.08202252234294112	0.09548369654512895	0.1086922053220778	0.11984951238909226
28	0.0765892444085248	0.08828184575383057	0.10190299263205058	0.11532065453181675	0.12762446336559063
29	0.08248699062262058	0.09406605594728576	0.10819345425636681	0.12208418841813513	0.13340991031956936
30	0.08866540862436324	0.09991754562309664	0.1134206839471166	0.1269301895895609	0.13857135055060515
31	0.09364239207607405	0.10454240268708322	0.11790520983175304	0.13048118079620866	0.14234187765831566
32	0.09800174024221747	0.10856446490034581	0.12146742104110397	0.13376641189225838	0.14581996470289807
33	0.10092340520430212	0.11140704987410506	0.1242858727696971	0.1368334656521397	0.14821128065732994
34	0.10340461939612426	0.11349898714304477	0.12654678244522982	0.13927880068212609	0.15080147888708073
35	0.10492105530120016	0.11536935588303852	0.12870617338370832	0.14198908764688106	0.1531965019784741
36	0.10655443049154936	0.11716305343464783	0.13073792524462147	0.1438829157090977	0.15667597208495349
37	0.10741386384969037	0.11861612232724213	0.13219327736070224	0.14574707075888108	0.15889529323745682
38	0.10891401989482148	0.12022089114626903	0.13355336409439236	0.14741357502099264	0.1612663798261242
39	0.11022287669650546	0.12159000588525838	0.13486318239131878	0.14825559666591526	0.16336419277383654
40	0.11115731445971368	0.12270198438313358	0.13613703498148444	0.14900748338325703	0.1638753885304623
41	0.11200440842431196	0.12398840692216768	0.13741490877951484	0.15013444744870275	0.16534681056571515
42	0.11339854680334018	0.12537755342663387	0.13873609059079933	0.1512426264405482	0.16722001597533906
43	0.11456242091870583	0.12653529419606402	0.14019658577415867	0.15264321329993638	0.16796890123330685
44	0.11637455220578492	0.12817813015287885	0.14150416833363616	0.15413625535107497	0.16870697571998833
45	0.11829464430449525	0.13008034213856723	0.14283586614108573	0.15564738904581285	0.16944829003332623
46	0.1211033533629681	0.1322913303237753	0.14471747190763606	0.15802513995156062	0.17089959428506088
47	0.12345780210518172	0.13467205259295367	0.14720635749703406	0.16013393116052196	0.1736367305628497
48	0.1262317720750556	0.13745188186712853	0.1498147126124575	0.1630598590289109	0.17689975411405118
49	0.12841160649267802	0.1398890096265524	0.15289396077362852	0.16717468792160717	0.18164876888636328
50	0.13073986559273135	0.1426284349668316	0.15640388578103648	0.1717780500828561	0.18866092930111839
51	0.13199423487076292	0.14525808913367358	0.160353367449333	0.1769363083830518	0.19603749861142317
52	0.13364913378121698	0.14829144725935298	0.16430445758153545	0.18311068013675127	0.2018555462574595
53	0.13621097890025385	0.151408860194726	0.16804062459616978	0.18871967375469745	0.2085387889013666
1	0.13884246893541954	0.15396244641958257	0.17191444401251998	0.19292898341023967	0.21460650000839782
2	0.14036580731312345	0.1569922273146257	0.17563472002142577	0.1964572142151993	0.21882177307320894
3	0.14233569621483416	0.1599095810121242	0.17904334850756254	0.20105111173415172	0.2230894200142622
4	0.1441142961851037	0.16146059070676827	0.18242732544071213	0.203949703144342	0.2266345110859648
5	0.14581349502925023	0.1630783980028751	0.185274691409203	0.20718917754432936	0.23083850323265895
6	0.14733033360411732	0.1649611918247367	0.18767444818932083	0.21031111895390442	0.23374710060163145
7	0.14919812168760274	0.1667228718741686	0.1901213778982852	0.21458998419938044	0.23821468779163807
8	0.15066889527618674	0.1685840501654942	0.19240938141564679	0.21753323731028013	0.2439441369433117

## Sheet: SVM-LDA learner
Supplementary Table 2
Sample type	Weeks (14) 2020 - (8) 2021	N	estimate	lower.ci	upper.ci
Blood donors	Combined	2500	0.126687	0.113790	0.140813
Blood donors	Wk17	100	0.059270	0.027153	0.124512
Blood donors	Wk18	100	0.030240	0.010327	0.085246
Blood donors	Wk19	100	0.081020	0.041391	0.152554
Blood donors	Wk20	100	0.087440	0.045313	0.162083
Blood donors	Wk21	100	0.059770	0.027417	0.125379
Blood donors	Wk22	100	0.050390	0.021605	0.113094
Blood donors	Wk23	100	0.098580	0.053494	0.174654
Blood donors	Wk24	100	0.048050	0.019900	0.111491
Blood donors	Wk25	100	0.061450	0.027694	0.130815
Blood donors	Wk30	100	0.138420	0.081307	0.225790
Blood donors	Wk31	100	0.085470	0.043937	0.159706
Blood donors	Wk32	100	0.130670	0.076369	0.214609
Blood donors	Wk33	100	0.118950	0.068648	0.198264
Blood donors	Wk34	100	0.174450	0.110857	0.263703
Blood donors	Wk4	100	0.208210	0.137771	0.302047
Blood donors	Wk45	100	0.169450	0.107918	0.255998
Blood donors	Wk46	100	0.248390	0.171679	0.345097
Blood donors	Wk47	100	0.195210	0.127214	0.287575
Blood donors	Wk48	100	0.166530	0.104940	0.254010
Blood donors	Wk49	100	0.112530	0.063189	0.192483
Blood donors	Wk5	100	0.174350	0.109501	0.266126
Blood donors	Wk50	100	0.147800	0.090030	0.233143
Blood donors	Wk6	100	0.132970	0.077013	0.219897
Blood donors	Wk7	100	0.183080	0.115885	0.277028
Blood donors	Wk8	100	0.204480	0.133729	0.299711
Pregnant volunteers	Combined	2500	0.095446	0.084047	0.108208
Pregnant volunteers	Wk17	100	0.025970	0.007676	0.084170
Pregnant volunteers	Wk18	100	0.056440	0.024615	0.124175
Pregnant volunteers	Wk19	100	0.076340	0.037952	0.147598
Pregnant volunteers	Wk20	100	0.059660	0.027357	0.125197
Pregnant volunteers	Wk21	100	0.089940	0.047760	0.162995
Pregnant volunteers	Wk22	100	0.020430	0.005614	0.071534
Pregnant volunteers	Wk23	100	0.069530	0.033338	0.139349
Pregnant volunteers	Wk24	100	0.089940	0.047832	0.162781
Pregnant volunteers	Wk25	100	0.067250	0.031648	0.137226
Pregnant volunteers	Wk30	100	0.125570	0.071917	0.210185
Pregnant volunteers	Wk31	100	0.097790	0.052513	0.174898
Pregnant volunteers	Wk32	100	0.095350	0.050488	0.172820
Pregnant volunteers	Wk33	100	0.097820	0.052858	0.174002
Pregnant volunteers	Wk34	100	0.084880	0.043154	0.160196
Pregnant volunteers	Wk4	100	0.171510	0.107268	0.262897
Pregnant volunteers	Wk45	100	0.066270	0.030562	0.137770
Pregnant volunteers	Wk46	100	0.035660	0.012370	0.098430
Pregnant volunteers	Wk47	100	0.072250	0.034499	0.145104
Pregnant volunteers	Wk48	100	0.097510	0.051167	0.177956
Pregnant volunteers	Wk49	100	0.117910	0.067147	0.198867
Pregnant volunteers	Wk5	100	0.210700	0.140326	0.303890
Pregnant volunteers	Wk50	100	0.166770	0.104853	0.254840
Pregnant volunteers	Wk6	100	0.161860	0.100038	0.251223
Pregnant volunteers	Wk7	100	0.127640	0.072564	0.214836
Pregnant volunteers	Wk8	100	0.101150	0.052758	0.185250
Combined	Combined	5000	0.111066	0.102312	0.120469
Combined	Wk17	200	0.042620	0.021821	0.081591
Combined	Wk18	200	0.043340	0.022241	0.082759
Combined	Wk19	200	0.078680	0.048365	0.125491
Combined	Wk20	200	0.073550	0.044336	0.119604
Combined	Wk21	200	0.074855	0.045649	0.120390
Combined	Wk22	200	0.035410	0.017197	0.071510
Combined	Wk23	200	0.084055	0.052379	0.132213
Combined	Wk24	200	0.068995	0.041077	0.113638
Combined	Wk25	200	0.064350	0.037035	0.109519
Combined	Wk30	200	0.131995	0.089848	0.189790
Combined	Wk31	200	0.091630	0.058081	0.141644
Combined	Wk32	200	0.113010	0.074876	0.167059
Combined	Wk33	200	0.108385	0.071907	0.160175
Combined	Wk34	200	0.129665	0.088750	0.185600
Combined	Wk4	200	0.189860	0.139612	0.252878
Combined	Wk45	200	0.117860	0.079438	0.171406
Combined	Wk46	200	0.142025	0.099063	0.199494
Combined	Wk47	200	0.133730	0.091923	0.190561
Combined	Wk48	200	0.132020	0.090481	0.188674
Combined	Wk49	200	0.115220	0.076947	0.169044
Combined	Wk5	200	0.192525	0.141958	0.255736
Combined	Wk50	200	0.157285	0.112197	0.216082
Combined	Wk6	200	0.147415	0.102710	0.207087
Combined	Wk7	200	0.155360	0.109028	0.216595
Combined	Wk8	200	0.152815	0.106710	0.214067
